# Supplementary material for: Changes in Social, Romantic, and General Life Satisfaction Over the Course of a Substance Use Disorder
Source: Front Psychiatry. 2021 Oct 28;12:734352. doi: 10.3389/fpsyt.2021.734352 (PMC8581205; doi:10.3389/fpsyt.2021.734352)
Supplement: Supplementary file 2 [file Data_Sheet_1.csv]

Start Date	ID	DAST1	DAST2	DAST3	DAST4	DAST5	DAST6	DAST7	DAST8	DAST9	DAST10	DAST_Total	SWS1	SWS2	SWS3	SWS4	SWS5	SWS6	SWS7	SWS8	SWS9	SWS10	SWS11	SWS12	SWS13	SWS14	SWS15	QOL1	QOL2	QOL3	QOL4	QOL5	QOL6	QOL7	QOL8	QOL9	QOL10	QOL11	QOL12	QOL13	QOL14	QOL15	QOL16	QOL17	QOL18	QOL19	QOL20	QOL21	QOL22
6/10/21 0:52	1	1	1	1	0	0	0	0	0	0	0	3	2	2	4	6	5	5	3	2	2	5	5	5	3	5	2	5	5	6	6	5	7	6	6	4	5	6	6	5	6	7	5	5	6	6	5	6	7
6/9/21 10:28	2	1	0	1	0	1	0	0	0	0	0	3	3	4	3	5	4	2	4	4	3	5	3	3	4	4	2	6	4	5	6	3	5	3	3	4	2	4	3	3	2	3	2	4	3	3	5	5	6
6/9/21 10:20	3	1	1	1	0	0	0	0	0	0	0	3	2	1	4	4	4	7	3	4	2	4	7	4	4	6	3	6	6	6	6	4	7	2	2	6	7	6	7	6	6	5	5	5	4	6	4	5	5
7/25/21 13:03	4	0	1	1	0	0	1	0	0	0	0	3	3	3	4	6	6	4	2	4	2	2	6	4	2	6	1	7	7	7	7	7	7	7	7	7	7	4	4	7	7	7	7	7	7	7	7	7	7
6/11/21 20:16	5	1	1	1	0	0	0	0	0	0	0	3	5	5	5	7	4	3	4	3	4	5	4	2	4	5	3	3	5	4	5	5	5	5	4	3	2	2	1	3	3	4	3	3	3	2	5	3	7
6/15/21 10:39	6	1	0	1	0	0	0	0	0	1	0	3	6	7	5	3	1	1	5	7	7	7	1	5	6	3	5	5	5	5	6	2	2	1	1	4	2	2	1	3	1	5	5	2	3	1	1	5	2
6/17/21 16:26	7	1	1	1	0	0	0	0	0	0	0	3	2	1	7	6	3	4	3	4	1	2	4	4	2	6	2	7	6	7	7	3	7	7	6	6	6	2	4	4	7	6	7	6	7	7	4	5	5
6/9/21 9:56	8	1	0	1	0	0	0	0	1	0	0	3	5	5	3	7	1	2	2	6	3	6	3	6	7	4	1	1	3	1	1	1	1	1	1	2	1	1	2	2	2	3	1	3	2	2	3	3	3
6/9/21 22:59	9	1	1	0	0	1	0	0	0	0	0	3	3	6	2	4	3	2	7	4	5	5	4	4	4	4	5	4	4	4	4	2	2	1	3	3	2	3	4	3	5	5	5	2	4	5	5	2	6
6/9/21 9:56	10	1	1	1	0	0	0	0	0	0	0	3	1	3	5	7	2	3	6	1	3	2	4	4	5	5	1	7	7	7	7	5	7	5	5	7	6	7	7	6	7	7	5	6	7	7	7	6	6
7/16/21 19:27	11	0	1	1	0	0	0	0	0	1	0	3	2	1	2	5	2	5	6	5	7	7	6	2	6	2	4	6	5	6	4	2	5	4	4	4	5	5	4	5	4	5	4	5	5	5	5	6	6
7/14/21 8:04	12	0	0	1	1	1	0	0	0	0	0	3	5	4	5	3	5	4	5	4	3	7	5	3	5	3	4	5	3	5	3	4	6	4	5	5	5	6	5	4	5	4	5	4	4		5	5	4
6/16/21 14:41	13	1	1	1	0	0	0	0	0	0	0	3	2	3	2	6	7	4	2	5	1	2	4	2	4	5	2	7	4	4	6	1	4	4	5	5	6	6	4	3	6	6	6	7	6	6	7	7	6
7/14/21 11:09	14	1	1	1	0	0	0	0	0	0	0	3	2	2	7	5	3	4	2	2	2	6	4	1	5	5	2	6	5	6	6	2	2	4	4	4	4	2	2	4	5	6	6	6	5	6	5	5	5
7/14/21 7:04	15	1	0	1	1	0	0	0	0	0	0	3	5	4	2	5	3	4	3	5	3	5	4	2	3	3	2	2	4	2	3	3	5	2	2	5	3	2	2	5	5	6	3	5	5	5	5	7	6
7/14/21 8:28	16	1	1	1	0	0	0	0	0	0	0	3	5	5	6	5	5	3	6	5	3	5	3	5	5	3	2	5	5	2	6	6	3	4	5	4	6	5	4	3	5	5	4	3	5	6	4	3	6
6/16/21 19:17	17	1	0	1	0	1	0	0	0	0	0	3	5	4	6	2	2	2	6	6	6	5	3	3	6	4	4	7	3	7	7	3	4	3	3	5	5	2	4	5	5	5	4	5	5	5	5	3	4
6/9/21 21:48	18	1	0	0	0	1	0	0	0	1	0	3	3	1	6	7	4	5	4	3	3	1	7	1	1	6	1	6	6	6	6	3	4	3	5	5	7	2	2	2	6	5	7	7	6	6	6	5	5
6/16/21 14:38	19	1	1	0	0	1	0	0	0	0	0	3	6	5	3	4	1	5	6	5	3	5	5	4	2	4	5	6	6	6	5	4	4	5	4	6	5	6	5	6	5	5	5	6	5	5	6	6	7
6/16/21 21:10	20	0	1	1	0	1	0	0	0	0	0	3	3	4	4	6	2	3	4	2	4	2	4	3	5	5	1	5	3	5	5	1	1	1	1	2	5	4	4	2	2	3	1	4	1	2	4	3	4
6/16/21 14:32	21	1	0	1	0	0	0	0	1	0	0	3	3	2	5	6	4	6	4	3	5	6	5	5	5	5	2	7	3	6	6	5	6	5	4	6	7	7	7	6	3	3	7	7	3	5	6	2	6
8/13/21 15:31	22	0	1	1	0	1	0	0	0	0	0	3	1	1	7	7	7	5	2	1	1	1	6	4	1	6	1	7	7	7	6	6	7	6	6	7	5	2	1	7	6	6	7	6	6	6	3	6	7
6/9/21 10:05	23	1	0	0	0	1	0	0	0	1	1	4	3	5	2	5	2	3	5	4	6	5	3	2	5	4	2	3	5	4	3	5	6	4	4	3	5	6	6	3	3	5	6	5	3	4	5	3	6
6/9/21 19:57	24	1	1	1	1	0	0	0	0	0	0	4	4	7	1	2	4	4	4	4	4	6	4	4	4	2	7	6	6	5	6	4	4	4	4	3	4	1	4	3	4	4	4	4	4	4	6	5	4
6/9/21 9:57	25	1	0	1	0	1	0	1	0	0	0	4	2	2	4	6	3	6	2	2	3	2	5	4	4	7	1	6	6	6	6	5	6	5	5	5	5	5	2	4	6	6	5	7	7		2	6	6
6/9/21 18:18	26	1	0	1	0	1	0	0	0	0	1	4	5	5	5	5	3	1	6	3	3	5	1	5	5	6	3	3	1	3	3	1	1	1	1	1	2	1	1	1	2	5	2	5	3	5	7	3	5
6/9/21 10:39	27	1	1	1	0	1	0	0	0	0	0	4	2	2	3	6	6	5	2	2	2	3	5	5	2	6	2	6	6	5	5	5	7	5	5	5	7	5	4	3	4	4	5	6	6	6	6	7	7
7/25/21 12:52	28	1	0	1	0	0	1	0	0	1	0	4	1	1	7	7	4	5	1	1	4	6	7	2	1	4	1	7	7	7	7	5	6	5	4	7	6	6	1	7	7	7	5	7	6	6	6	7	7
7/15/21 13:09	29	1	1	0	1	1	0	0	0	0	0	4	7	6	3	3	4	1	7	5	4	3	1	4	6	5	6	6	3	6	5	1	1	1	1	2	4	5	2	2	4	2	2	3	4	2	6	1	3
6/23/21 5:46	30	1	1	1	0	1	0	0	0	0	0	4	2	5	1	7	1	2	3	2	7	6	4	6	7	2	1	3	2	3	3	4	6	5	3	5	6	6	4	6	3	5	1	2	3	2	6	6	6
6/9/21 10:02	31	1	0	1	0	1	0	0	1	0	0	4	5	5	2	3	1	1	5	6	5	7	1	1	6	1	5	3	4	2	4	3	5	3	3	5	5	2	4	5	2	3	3	3	2	2	2	6	6
6/9/21 13:28	32	1	1	1	1	0	0	0	0	0	0	4	1	4	3	7	5	3	4	2	1	4	4	3	2	5	1	2	4	3	2	1	2	2	2	6	4	4	4	6	5	7	5	6	6	7	4	3	5
6/18/21 0:14	33	1	1	0	1	1	0	0	0	0	0	4	3	6	2	5	2	2	6	5	3	7	1	2	3	4	2	6	2	5	5	6	7	6	6	5	6	4	4	5	5	3	4	5	6	5	2	6	7
7/14/21 14:31	34	1	1	1	0	1	0	0	0	0	0	4	3	5	3	4	3	4	4	5	3	5	4	6	5	4	2	7	7	7	7	2	1	1	1	3	4	3	3	3	3	5	4	3	4	3	3	5	5
8/9/21 15:40	35	1	0	1	0	1	0	0	0	1	0	4	2	4	2	6	3	3	7	3	6	7	3	5	4	4	4	7	6	4	5	2	2	2	1	3	2	3	1	1	1	5	4	3	2	4	2	5	5
6/16/21 14:28	36	1	1	0	0	1	1	0	0	0	0	4	7	6	5	2	2	4	4	7	5	6	5	4	7	4	5	6	3	5	5	1	2	1	1	1	1	2	2	3	1	2	2	3	3	2	2	3	5
6/11/21 19:20	37	1	1	1	0	0	1	0	0	0	0	4	5	3	4	7	2	4	2	6	7	6	2	4	5	5	1	3	4	2	1	1	1	1	1	4	6	5	7	4	6	7	3	5	7	3	7	3	6
7/14/21 12:07	38	1	1	0	1	1	0	0	0	0	0	4	2	1	4	6	5	6	4	4	3	3	5	5	3	4	2	6	6	7	7	1	2	2	2	4	5	2	2	6	2	4	5	5	3	3	3	3	2
6/16/21 14:34	39	1	1	1	0	1	0	0	0	0	0	4	5	3	4	4	4	5	5	4	4	3	5	5	5	5	4	5	5	4	4	2	2	3	2	4	4	3	6	4	2	3	4	5	3	3	4	6	5
6/9/21 18:01	40	1	1	1	0	1	0	0	0	0	0	4	4	6	2	3	1	1	7	1	7	7	1	7	7	1	4	1	4	1	1	1	5	1	1	7	7	1	1	7	5	2	4	4	2	3	3	7	4
6/9/21 10:03	41	1	1	1	0	1	0	0	0	0	0	4	1	5	5	6	4	3	4	2	3	3	4	5	5	5	3	3	1	2	2	3	5	5	3	6	7	6	6	6	6	6	6	6	6	6	6	6	6
7/14/21 5:43	42	1	1	0	0	1	0	0	0	1	0	4	2	5	3	6	4	2	7	4	2	2	2	2	4	5	2	7	7	7	7	3	2	2	2	7	2	4	4	6	6	4	6	6	5	6	6	4	6
6/17/21 15:12	43	1	1	1	0	1	0	0	0	0	0	4	2	4	5	6	4	4	4	2	3	4	3	3	3	5	2	6	5	5	6	6	5	5	5	5	4	4	4	5	6	6	5	5	6	5	5	6	6
6/17/21 15:53	44	1	1	1	0	1	0	0	0	0	0	4	5	5	3	5	3	3	5	5	7	7	4	3	7	4	3	6	6	5	5	2	1	1	2	5	2	3	4	5	4	4	3	3	3	3	3	2	5
7/14/21 9:27	45	1	1	1	0	1	0	0	0	0	0	4	5	5	4	5	4	2	4	6	5	6	3	2	4	6	3	6	5	6	6	4	5	5	5	6	3	2	1	6	5	7	5	5	4	4	6	7	6
6/9/21 14:40	46	1	1	0	0	1	1	0	0	0	0	4	4	3	4	4	2	4	2	3	4	2	4	3	4	5	3	6	5	5	5	3	4	2	2	6	5	2	2	5	4	5	4	5	4	5	1	5	5
6/16/21 20:55	47	1	0	1	0	1	1	0	0	0	0	4	2	3	4	6	4	5	2	3	3	3	4	5	3	4	2	6	6	6	6	2	2	2	2	4	2	2	4	4	4	5	3	4	5	5	5	5	5
6/9/21 9:55	48	1	1	1	0	1	0	0	0	0	0	4	1	6	4	7	3	2	5	5	4	5	1	4	6	5	1	7	7	7	7	3	3	3	3	7	7	7	2	7	6	5	7	4	4	6	7	3	6
6/18/21 6:58	49	1	0	0	0	1	0	0	1	0	1	4	7	6	3	3	4	3	5	5	4	3	3	1	3	5	5	5	5	5	5	3	3	3	3	3	3	3	6	3	3	6	6	5	6	6	6	3	6
6/13/21 20:53	50	1	1	1	0	1	0	0	0	0	0	4	5	5	2	5	3	3	4	5	3	4	3	3	5	5	3	6	5	4	5	2	1	1	1	2	4	3	2	2	3	1	1	1	1	1	3	5	5
6/9/21 10:37	51	1	1	1	1	0	0	0	0	0	0	4	4	2	3	6	4	5	2	4	4	5	3	3	6	6	2	2	4	2	2	2	1	1	1	4	3	4	5	5	4	3	1	3	3	2	3	1	5
7/14/21 13:18	52	1	1	1	0	0	1	0	0	0	0	4	3	1	4	6	6	6	2	2	1	2	6	4	1	6	1	6	5	6	6	3	6	3	3	6	6	6	6	6	6	6	6	6	6	6	6	7	6
6/17/21 8:37	53	1	1	1	0	0	1	0	0	0	0	4	5	5	5	6	3	3	3	5	3	5	3	3	4	3	4	3	5	3	3	3	6	5	4	6	5	3	5	5	3	3	3	3	3	3	3	2	5
6/17/21 15:31	54	1	1	0	1	0	0	1	0	0	0	4	6	4	4	5	4	4	5	5	2	4	4	5	4	5	3	6	7	6	6		4	3	3	3	6	5	5	6	4	5	5	5	5	4	6	5	5
6/16/21 15:29	55	1	0	1	0	1	1	0	0	0	0	4	3	6	4	5	4	2	6	5	4	4	1	5	4	4	4	4	4	4	3	2	5	4	4	4	4	4	4	4	4	4	4	4	4	4	6	3	3
8/12/21 13:29	56	1	1	1	0	0	1	0	0	0	0	4	1	1	6	7	7	7	1	1	1	1	7	5	1	7	1	7	7	7	7	4	1	1	1	3	2	5	6	3	7	6	7	7	6	6	7	1	1
7/15/21 23:01	57	1	1	1	0	0	0	0	0	1	0	4	3	3	4	6	5	5	2	4	2	2	5	4	3	6	1	6	5	5	6	5	5	5	5	3	4	3	4	3	5	3	5	5	5	4	4	6	6
6/16/21 14:30	58	1	1	0	0	0	0	1	1	0	0	4	5	6	2	4	1	2	5	7	7	7	2	2	7	1	4	5	5	5	5	4	6	3	3	3	5	5	2	3	5	3	6	4	3	6	5	6	6
6/23/21 21:57	59	1	1	1	0	0	0	0	0	1	0	4	2	6	2	7	3	1	4	2	3	5	1	5	6	3	1	2	2	2	2	1	1	1		3	1	1		3	2	2	5	2	2	5	6	2	3
6/16/21 19:20	60	1	1	0	0	1	0	0	1	0	0	4	2	3	5	5	5	6	2	1	3	2	6	7	6	6	2	7	7	7	7	7	7	7	7	5	5	6	6	5	3	3	5	5	6	7	7	6	5
6/16/21 17:36	61	1	0	1	0	1	0	0	0	0	1	4	4	6	2	4	1	4	7	6	7	2	2	1	7	1	6	6	6	4	4	2	1	1	1	2	3	4	2	2	2	2	6	3	2	4	4	6	6
8/11/21 0:00	62	1	1	1	0	1	0	0	0	0	0	4	2	6	3	5	4	3	2	2	2	5	2	6	4	4	2	2	1	1	1	6	6	6	6	4	6	4	6	4	3	4	6	6	6	7	5	7	7
6/15/21 21:51	63	1	1	0	0	1	0	0	0	1	0	4	3	2	3	5	3	4	4	2	2	5	4	3	4	4	3	5	5	4	3	2	3	1	1	4	5	2	3	4	4	3	5	4	3	5	3	2	4
6/16/21 18:17	64	1	1	1	0	0	0	0	0	1	0	4	4	5	3	4	2	3	5	6	3	5	4	4	6	4	4	7	6	6	6	3	4	3	4	3	3	4	4	4	2	4	3	4	4	3	5	4	4
6/9/21 11:06	65	1	1	0	1	1	1	0	0	0	0	5	2	6	4	7	2	1	6	2	5	4	3	2	4	4	1	6	6	6	6	1	2	1	2	6	1	4	1	4	5	4	6	5	6	7	7	6	4
7/14/21 7:30	66	1	1	1	0	1	1	0	0	0	0	5	4	4	2	4	2	4	5	5	4	5	3	3	4	3	3	5	5	5	5	4	5	5	5	5	5	4	5	4	4	4	4	4	5	3	4	5	5
6/17/21 15:13	67	1	0	1	1	1	0	0	0	1	0	5	3	2	3	6	4	4	4	3	2	4	5	4	4	4	2	5	5	4	4	4	4	4	5	4	4	5	3	4	4	5	5	4	5	5	4	3	5
6/17/21 15:13	68	1	1	1	1	1	0	0	0	0	0	5	5	7	4	1	3	1	7	5	3	6	4	3	4	3	7	3	2	2	4	1	3	1	1	1	6	5	2	2	1	1	5	3	2	5	6	7	7
6/9/21 10:03	69	1	1	0	0	1	1	1	0	0	0	5	7	5	5	7	6	5	3	5	3	3	7	3	3	7	1	5	3	5	7	3	5	3	5	5	3	1	1	3	5	5	7	6	5	7	3	5	5
6/9/21 10:23	70	1	1	0	0	1	0	1	0	1	0	5	5	4	5	5	6	5	4	3	4	4	5	5	5	4	5	6	4	5	4	5	5	6	5	3	4	5	3	5	4	5	5	3	4	6	4	4	5
6/11/21 1:14	71	1	1	1	0	1	1	0	0	0	0	5	3	3	3	6	4	5	2	2	3	4	5	5	5	5	2	6	6	6	6	5	5	5	5	6	5	5	5	7	5	6	5	5	5	5	5	6	6
6/16/21 18:44	72	1	1	1	1	0	0	0	1	0	0	5	5	3	5	4	3	2	3	3	2	4	3	4	3	2	2	6	3	6	4	2	5	4	3	5	4	3	4	5	4	4	3	3	3	5	5	5	5
6/9/21 23:07	73	1	1	1	1	1	0	0	0	0	0	5	3	4	3	5	3	4	4	5	4	6	4	5	5	4	3	6	6	5	5	4	5	4	3	4	3	4	4	4	3	4	3	4	4	4	5	6	5
6/9/21 10:52	74	1	1	1	1	1	0	0	0	0	0	5	4	4	6	5	3	4	3	5	3	3	4	5	3	5	2	6	4	5	5	3	4	3	3	3	3	2	2	3	3	4	3	3	3	4	4	5	5
6/9/21 23:53	75	1	1	0	1	1	0	0	0	1	0	5	3	3	1	6	2	5	1	2	2	3	6	7	2	5	1	6	5	7	6	5	7	6	5	6	7	6	2	6	5	6	5	6	7	6	7	7	7
6/14/21 13:58	76	1	1	1	1	1	0	0	0	0	0	5	3	4	5	5	4	3	4	3	3	5	4	3	4	3	2	5	3	2	3	4	5	3	3	3	1	1	1	3	3	3	3	4	4	4	6	4	5
6/9/21 12:59	77	1	1	1	1	1	0	0	0	0	0	5	6	5	2	5	4	3	5	6	2	5	3	3	4	5	3	5	6	5	4	3	5	5	4	6	5	2	5	6	3	3	2	5	5	5	6	7	5
6/9/21 10:45	78	1	0	1	0	1	1	0	0	0	1	5	4	4	2	4	2	4	6	6	6	6	4	2	4	2	6	4	4	4	4	6	6	6	6	6	6	6	4	6	6	6	6	6	6	6	6	4	4
6/9/21 14:44	79	1	1	1	0	1	1	0	0	0	0	5	4	5	1	5	4	5	5	6	3	3	4	1	3	5	2	5	5	4	6	3	3	3	3	6	4	2	2	5	2	5	5	6	5	4	1	5	5
6/17/21 15:15	80	1	1	0	1	0	0	0	1	1	0	5	3	7	1	4	1	1	5	3	4	7	1	1	5	4	6	1	7	1	1	4	5	5	5	6	7	7	4	6	3	4	3	3	3	3	1	5	7
8/13/21 13:35	81	1	1	0	0	1	0	1	1	0	0	5	1	2	3	7	4	5	2	1	2	3	4	2	2	5	1	4	5	4	4	6	6	5	5	5	7	7	4	5	5	6	6	6	6	6	5	7	7
7/17/21 10:35	82	1	1	1	1	1	0	0	0	0	0	5	3	2	4	6	4	3	2	4	5	5	5	5	5	5	2	6	6	6	6	4	6	4	4	6	6	5	2	6	5	5	5	6	5	6	4	6	6
7/13/21 22:53	83	1	1	0	1	0	0	0	1	1	0	5	1	7	1	4	3	2	5	2	5	6	2	3	5	3	4	6	6	6	6	2	2	2	2	5	3	1	1	4	4	5	5	3	5	6	6	3	5
6/16/21 15:47	84	1	1	1	1	1	0	0	0	0	0	5	2	1	1	6	2	6	3	1	2	1	5	1	4	5	3	7	6	7	7	3	5	4	3	5	5	4	2	5	7	2	1	3	4	3	2	6	6
6/9/21 22:14	85	1	1	1	0	1	0	0	1	0	0	5	5	6	4	5	5	4	6	5	5	4	4	5	4	3	6	4	5	4	5	4	6	3	4	3	4	1	2	4	3	4	5	3	3	2	5	4	5
7/14/21 5:26	86	1	1	0	1	1	0	0	0	1	0	5	4	7	1	5	1	1	4	6	6	7	1	1	7	1	3	3	1	3	3	1	1	1	1	5	4	2	1	3	1	4	2	3	1	1	1	7	5
6/10/21 12:21	87	1	1	1	0	1	1	0	0	0	0	5	5	5	4	3	2	4	3	6	6	6	4	3	4	5	3	7	6	5	6	5	6	5	4	3	5	5	7	3	3	3	2	3	4	2	2	6	6
6/10/21 6:52	88	1	0	1	1	0	0	1	0	1	0	5	3	5	2	6	4	3	4	5	5	6	3	3	5	2	5	3	4	3	2	3	4	3	4	5	3	2	3	5	3	5	4	3	3	4	5	3	4
6/16/21 20:57	89	1	1	1	0	0	1	0	1	0	0	5	1	4	3	6	5	3	4	1	1	3	4	3	2	5	3	5	5	5	5	4	5	4	4	5	5	4	5	4	4	5	5	5	5	5	2	5	5
7/14/21 5:22	90	1	0	1	0	0	1	0	0	1	1	5	5	5	6	5	3	5	4	3	6	6	5	5	6	3	3	6	6	6	6	4	4	4	4	4	4	5	4	4	3	5	5	5	5	5	4	4	6
7/14/21 10:25	91	1	1	1	1	1	0	0	0	0	0	5	7	4	2	4	1	1	4	5	4	7	3	3	5	2	4	2	2	2	2	4	4	1	2	1	4	2	1	3	2	4	3	3	1	3	4	4	4
6/17/21 17:05	92	1	1	1	0	1	1	0	0	0	0	5	3	1	4	6	4	5	3	3	4	3	5	4	4	6	2	6	6	6	6	6	6	6	6	6	6	2	2	6	6	6	5	5	5	5	6	4	7
6/17/21 15:11	93	1	0	0	1	1	0	1	0	1	0	5	7	7	5	2	3	4	7	7	3	5	4	2	4	3	7	5	4	5	5	3	2	1	2	3	4	2	5	5	1	1	6	3	1	7	4	3	7
6/9/21 22:05	94	1	1	1	1	1	0	0	0	0	0	5	5	1	1	6	4	7	1	4	2	5	6	1	1	5	1	7	5	4	4	5	5	5	6	6	7	7	3	7	4	3	2	6	7	7	7	3	7
7/14/21 10:12	95	1	1	1	0	1	0	0	0	1	0	5	2	5	4	7	2	3	1	2	2	5	3	2	2	3	1	6	2	6	6	2	2	2	1	5	6	5	4	5	5	6	7	6	5	5	5	7	6
7/25/21 14:39	96	1	1	0	0	1	0	0	1	1	0	5	3	1	2	6	4	5	2	4	3	4	4	3	3	4	2	5	4	5	5	3	3	3	2	5	2	3	2	5	6	4	5	3	3	6	3	2	5
6/17/21 17:57	97	1	1	0	1	0	0	0	1	1	0	5	3	4	2	3	2	3	4	3	5	3	4	6	5	4	3	6	3	5	5	2	2	3	2	2	5	5	2	2	2	6	2	2	4	3	6	4	3
8/11/21 10:26	98	1	1	0	1	1	0	0	0	1	0	5	3	2	2	5	1	4	2	2	4	5	4	3	4	2	2	4	5	6	5	1	1	1	1	6	1	1	1	7	5	7	6	7	7	6	2	4	4
6/16/21 17:58	99	1	1	1	1	1	0	0	0	0	0	5	1	3	4	5	5	5	5	2	3	4	5	5	2	5	2	7	7	7	7	3	4	4	3	3	3	3	4	2	3	4	4	4	5	5	4	3	5
6/18/21 6:39	100	1	1	1	0	0	0	0	1	1	0	5	4	5	2	7	1	2	2	4	7	7	4	5	5	3	1	5	5	7	7	3	4	2	4	5	7	5	4	3	5	6	7	6	6	6	5	6	6
6/16/21 15:18	101	1	0	1	1	1	0	0	0	0	1	5	5	4	2	7	4	4	2	5	4	4	5	1	5	4	1	5	5	5	6	5	5	5	3	6	5	2	4	6	6	6	7	7	6	5	5	4	7
6/16/21 14:17	102	1	1	1	0	1	0	0	0	1	0	5	1	1	2	7	7	6	2	1	1	3	6	3	1	5	1	7	7	7	7	7	7	7	7	6	6	7	7	6	7	7	7	7	7	7	7	7	6
6/9/21 9:56	103	1	0	1	1	1	1	0	0	0	0	5	5	2	4	6	6	6	4	2	4	5	6	4	2	6	2	7	7	6	6	4	5	6	6	7	6	5	5	6	7	6	5	6	6	6	6	6	6
6/16/21 18:27	104	1	1	1	0	1	0	0	0	1	0	5	3	2	2	5	2	4	4	5	6	5	3	5	6	5	2	4	5	4	4	5	6	5	5	2	3	4	4	2	5	4	6	6	6	5	5	6	4
8/13/21 10:48	105	1	0	0	0	1	0	1	0	1	1	5	3	2	4	6	3	5	2	5	3	4	4	2	4	4	1	7	5	6	6	4	2	3	2	2	2	2	3	3	4	5	4	5	5	4	5	4	5
6/16/21 22:06	106	1	1	1	0	1	0	0	0	1	0	5	4	6	2	5	4	2	5	6	6	7	2	2	5	3	4	7	4	5	5	1	2	2	1	4	2	1	1	3	2	2	2	3	2	2	1	3	5
6/17/21 15:11	107	1	1	0	1	1	0	0	0	1	0	5	2	4	2	4	3	1	5	5	2	3	1	2	4	4	2	6	6	6	6	3	4	4	4	3	4	4	2	5	2	3	5	5	5	5	5	5	5
7/25/21 20:07	108	0	1	0	1	0	1	0	0	1	1	5	7	7	1	7	1	1	7	7	7	7	1	1	7	1	1	5	4	5	5	5	3	2	4	1	3	4	4	1	4	5	5	4	2	4	5	4	4
6/16/21 14:17	109	1	1	0	0	1	1	0	0	1	0	5	4	6	2	5	2	1	4	3	2	5	1	3	5	2	2	2	1	1	1	4	6	4	5	4	5	4	1	4	3	3	5	5	4	6	4	5	6
6/16/21 14:18	110	1	1	0	0	1	0	0	0	1	1	5	2	2	4	6	6	5	2	2	1	1	5	2	2	5	2	6	6	6	6	4	6	6	5	5	6	5	5	5	5	6	6	6	5	6	5	5	7
8/12/21 15:08	111	1	0	1	1	1	0	0	1	0	0	5	4	2	4	7	3	5	3	3	2	4	4	3	4	4	2	6	3	6	6	5	5	4	4	4	3	3	4	3	5	4	6	5	5	5	6	5	4
8/9/21 15:29	112	1	1	0	1	1	0	0	0	1	0	5	3	2	2	6	5	3	3	6	3	6	3	1	5	3	3	7	7	7	7	5	2	5	3	5	5	3	3	5	4	6	5	3	4	3	5	5	4
8/13/21 13:10	113	1	0	1	0	1	1	1	0	0	0	5	4	5	4	6	3	3	4	5	4	5	2	4	3	4	2	7	7	7	7	4	4	4	3	6	6	3	3	5	5	5	6	7	6	6	6	7	7
6/16/21 15:28	114	1	1	1	0	1	0	0	0	1	0	5	6	5	3	7	4	3	2	2	1	1	1	1	1	7	1	6	6	4	4	1	1	1	1	4	1	4	1	4	4	5	5	5	5	6	6	6	6
8/13/21 13:17	115	1	1	1	0	0	0	0	1	1	0	5	7	7	3	1	1	1	7	3	5	7	1	5	7	5	7	3	1	5	3	4	1	2	1	2	4	2	1	2	1	5	4	3	2	5	4	5	5
8/13/21 13:07	116	1	0	0	0	1	1	0	1	1	0	5	1	1	3	4	4	5	4	4	4	3	6	3	3	6	4	7	7	7	7	6	5	5	5	5	5	5	5	5	6	6	5	5	6	6	5	6	5
7/26/21 1:02	117	1	0	1	0	1	1	0	0	1	0	5	6	7	4	4	2	1	4	4	5	6	1	4	4	4	4	2	6	1	1	4	5	4	4	6	1	1	1	1	1	4	4	4	4	4	4	4	6
6/10/21 8:46	118	1	1	1	1	0	0	0	1	0	1	6	1	1	5	7	4	7	1	1	1	4	7	1	1	6	1	7	3	7	7	1	1	1	1	1	5	3	1	1	1	5	7	7	5	7	6	3	5
7/14/21 9:43	119	1	1	1	0	1	1	0	0	1	0	6	1	4	1	7	4	6	1	1	5	5	5	6	6	6	1	7	5	6	6	4	4	5	4	3	5	5	4	3	5	6	7	7	5	6	6	7	7
6/9/21 22:44	120	1	1	1	1	1	1	0	0	0	0	6	1	6	2	2	3	1	6	5	1	5	1	1	6	6	6	5	5	5	5	2	4	4	6	6	6	6	4	3	2	3	7	6	5	7	6	6	7
6/10/21 2:20	121	1	1	0	1	1	0	0	0	1	1	6	2	4	4	6	4	5	2	5	4	4	5	3	3	6	3	6	5	6	6	5	4	4	5	3	4	4	6	3	4	3	4	7	5	3	4	5	5
6/9/21 13:27	122	1	1	1	1	0	1	0	0	1	0	6	2	1	6	7	5	5	2	1	1	3	6	4	3	6	1	5	6	5	6	4	3	3	6	6	4	4	5	6	5	6	6	7	6	5	5	5	6
6/16/21 15:55	123	1	1	0	1	1	1	0	0	1	0	6	2	2	4	6	3	5	2	5	4	5	5	5	4	6	1	7	7	6	6	3	4	2	2	4	4	3	2	5	5	5	4	4	4	4	5	6	6
7/16/21 2:21	124	1	1	0	1	1	1	0	0	1	0	6	3	1	2	7	4	6	3	3	3	4	5	4	5	4	2	7	6	6	6	4	6	4	5	6	5	4	5	6	6	5	5	6	5	5	6	5	6
6/9/21 11:09	125	1	1	1	1	1	1	0	0	0	0	6	2	6	3	5	4	2	5	2	3	4	2	5	3	4	3	7	7	7	7	3	3	2	3	5	5	6	6	3	5	6	7	6	6	5	5	6	7
6/9/21 22:32	126	1	1	0	1	1	0	1	1	0	0	6	5	2	5	5	1	5	2	5	3	6	5	2	3	3	3	6	5	5	6	3	6	5	5	6	7	6	4	5	5	6	5	7	6	6	4	7	7
7/15/21 8:21	127	1	1	1	1	1	1	0	0	0	0	6	1	1	5	5	3	5	3	3	3	5	4	3	3	5	3	7	5	5	5	3	5	3	3	5	3	2	4	5	5	5	2	3	5	3	6	5	5
6/9/21 9:55	128	1	0	1	1	1	1	0	1	0	0	6	2	6	3	5	4	1	4	3	4	5	1	2	4	5	3	5	2	5	5	1	1	1	1	3	5	2	4	3	5	4	4	4	3	3	5	5	6
6/14/21 13:13	129	1	1	0	1	1	1	1	0	0	0	6	4	5	4	6	4	4	4	3	4	7	4	4	4	6	1	5	5	4	4	3	3	2	4	4	3	3	3	4	4	6	6	6	5	6	4	4	4
7/14/21 7:41	130	1	1	1	1	1	0	0	0	1	0	6	2	1	4	6	1	7	4	2	6	7	4	4	5	3	1	6	6	5	6	7	7	7	7	5	5	4	7	3	2	5	6	6	6	2	6	7	7
6/9/21 13:30	131	1	1	1	1	1	0	0	0	1	0	6	4	5	3	4	2	3	6	6	5	6	3	2	5	4	4	6	6	5	6	1	3	2	1	1	2	2	2	2	2	2		3	2	3	4	3	5
8/9/21 15:54	132	1	1	1	0	0	1	1	0	1	0	6	2	2	4	6	4	3	5	4	3	5	3	5	4	5	3	3	5	5	3	5	3	3	2	3	5	4	5	3	6	3	3	5	2	4	6	3	4
6/9/21 9:54	133	1	0	1	1	1	0	0	1	1	0	6	5	2	4	3	5	3	6	5	3	5	6	3	3	5	5	2	4	3	2	1	1	1	1	2	1	1	1	1	5	7	6	6	7	6	4	3	3
7/14/21 14:05	134	1	1	1	1	1	0	0	1	0	0	6	1	3	5	5	5	5	5	2	3	3	5	2	3	4	3	7	7	6	6	5	6	6	5	6	2	2	6	6	6	5	2	5	5	5	5	7	6
8/9/21 15:39	135	1	1	1	1	1	0	0	0	1	0	6	2	7	4	4	1	1	6	5	5	6	2	5	7	3	3	6	6	7	7	1	2	1	2	4	4	5	5	6	2	4	5	1	1	6	2	3	4
6/9/21 9:54	136	1	1	1	1	1	0	0	0	1	0	6	2	2	4	6	1	5	1	3	2	4	5	1	2	4	1	5	4	4	5	4	3	5	5	4	6	6	6	5	4	4	6	6	6	5	6	6	7
6/9/21 10:02	137	1	1	1	1	1	0	0	0	1	0	6	6	5	4	3	1	5	7	7	7	7	5	6	7	4	7	5	3	2	2	1	1	1	1	1	1	4	2	1	1	4	5	3	4	4	2	1	1
7/14/21 11:29	138	1	1	1	1	0	0	0	1	0	1	6	2	3	4	6	4	4	1	3	3	5	4	3	2	5	1	5	6	3	5	5	6	5	5	6	6	2	2	6	6	5	3	5	6	4	5	7	7
8/11/21 10:52	139	1	1	1	1	1	0	1	0	0	0	6	4	7	1	3	1	2	6	7	7	7	1	1	7	3	3	3	4	3	3	1	1	1	1	4	2	4	1	1	2	1	2	1	1	2	5	1	1
6/9/21 13:49	140	1	1	1	1	1	0	0	0	1	0	6	2	3	3	6	5	2	3	1	1	1	3	2	2	7	2	6	3	6	6	2	5	5	5	7	6	7	3	7	3	4	3	3	2	3	5	4	6
6/17/21 15:43	141	1	1	1	1	1	1	0	0	0	0	6	3	5	5	3	3	4	5	3	5	5	4	3	5	5	4	7	7	7	7	3	3	3	3	4	5	5	3	4	7	6	3	3	5	5	3	7	7
6/9/21 16:19	142	1	1	0	1	1	0	0	0	1	1	6	3	2	2	5	4	3	3	3	2	4	4	3	4	4	2	7	7	7	7	4	5	4	5	6	6	6	6	6	6	6	6	6	6	6	5	6	6
6/16/21 14:45	143	1	0	1	0	1	0	1	1	1	0	6	3	7	1	2	1	1	5	1	2	6	1	1	6	2	6	4	4	4	4	2	2	2	1	6	3	2	1	4	2	1	1	1	1	1	1	4	4
8/14/21 17:50	144	1	0	0	1	1	1	0	0	1	1	6	2	2	1	5	5	5	3	2	3	6	5	3	2	4	2	6	7	6	7	4	5	3	3	5	6	5	5	6	6	6	6	5	5	6	5	6	6
8/10/21 8:16	145	1	1	0	1	1	0	1	0	1	0	6	2	2	3	4	1	3	2	5	5	5	4	4	7	4	3	2	3	3	3	3	5	2	2	4	4	1	1	6	2	3	2	2	2	2	2	1	3
8/9/21 18:33	146	1	1	1	1	1	1	0	0	0	0	6	2	3	4	5	5	4	6	2	4	4	4	6	1	6	2	6	7	7	7	6	7	7	7	6	7	7	4	6	2	3	2	2	2	5	6	5	7
7/15/21 11:20	147	1	1	0	1	1	0	1	0	1	0	6	5	7	5	5	4	7	7	7	5	5	7	1	5	5	5	7	5	7	7	1	1	1	1	6	7	7	7	6	3	7	7	7	5	7	7	5	7
8/11/21 19:06	148	1	1	1	0	1	1	0	0	1	0	6	3	2	3	4	3	4	2	3	3	5	4	3	4	3	2	6	5	6	6	3	3	5	4	6	6	6	6	5	4	3	3	3	3	3	5	6	5
8/13/21 15:55	149	1	1	0	0	1	1	1	0	0	1	6	4	1	1	7	4	5	2	1	4	3	6	4	1	7	1	6	7	6	6	5	4	3	3	4	5	6	6	5	5	4	5	4	4	5	3	2	7
7/14/21 8:51	150	1	0	1	1	1	1	0	1	0	0	6	3	1	6	7	5	5	2	5	2	2	5	3	3	5	2	7	1	7	7	1	1	1	1	1	4	4	1	1	1	5	1	1	3	1	1	2	4
6/9/21 10:26	151	1	1	1	1	1	1	0	0	0	0	6	3	6	2	5	4	2	5	5	2	6	3	4	6	5	4	5	6	3	3	5	4	4	5	3	4	4	3	5	5	6	3	4	4	3	6	6	3
6/15/21 21:26	152	1	1	0	1	0	0	0	1	1	1	6	1	4	2	7	3	4	3	1	5	6	3	7	5	2	1	5	6	5	5	4	6	5	4	2	6	5	7	2	7	4	7	6	5	7	4	5	4
7/26/21 7:04	153	1	0	1	0	1	1	1	0	1	0	6	4	6	3	3	2	2	5	6	5	6	2	2	5	4	5	7	7	7	7	2	3	3	2	5	4	1	2	4	3	3	3	3	3	2	4	5	6
8/13/21 11:20	154	1	1	1	0	1	0	1	1	0	0	6	4	7	1	1	1	1	7	5	4	6	1	4	6	2	7	3	4	2	4	2	2	1	2	4	5	4	5	3	1	2	4	2	4	2	1	2	5
7/25/21 17:13	155	1	1	1	1	1	0	0	0	1	0	6	5	6	2	1	1	2	6	4	6	7	1	5	6	2	6	5	5	6	6	2	4	4	3	3	1	1	4	3	3	4	3	3	2	3	4	4	5
7/14/21 8:05	156	1	1	1	0	0	1	0	1	1	0	6	7	5	2	3	5	2	7	7	1	6	2	1	2	5	6	1	7	1	1	3	5	2	2	6	5	3	3	5	3	5	5	3	3	6	5	5	7
6/16/21 17:36	157	1	1	1	0	1	0	1	0	1	0	6	3	4	4	6	3	4	2	5	5	4	4	3	4	6	2	6	5	5	6	2	1	1	1	2	2	2	2	2	3	4	3	3	6	3	5	3	6
6/9/21 14:05	158	1	1	1	0	0	1	0	1	1	0	6	1	7	1	4	1	1	4	4	7	7	1	1	7	1	4	5	4	4	4	1	1	1	1	1	1	1	1	1	1	4	1	1	1	1	5	5	1
8/9/21 15:32	159	1	1	1	0	1	0	1	0	1	0	6	5	5	3	5	3	3	4	5	4	5	2	3	5	4	5	6	6	5	5	3	3	2	1	3	5	5	2	3	3	4	1	4	3	4	5	5	4
8/11/21 10:06	160	1	0	1	0	1	1	0	1	1	0	6	5	3	2	4	3	5	3	2	2	2	5	3	4	6	4	5	6	5	5	2	1	2	2	4	2	3	2	4	5	4	6	6	5	5	6	6	7
6/9/21 9:55	161	1	1	1	1	1	0	1	0	0	0	6	4	3	2	5	6	5	4	4	3	5	6	4	4	6	2	2	1	1	1	2	5	5	2	3	5	3	1	4	1	5	5	3	2	2	5	1	6
7/14/21 5:24	162	1	1	1	1	1	1	1	0	0	0	7	4	3	1	6	1	3	4	6	6	7	4	1	6	5	2	6	5	4	4	3	4	3	2	5	1	1	1	3	5	6	6	6	4	6	2	7	7
7/14/21 12:21	163	1	1	1	1	1	1	1	0	0	0	7	5	5	3	5	3	2	5	3	4	5	1	2	5	5	2	5	5	3	3	2	2	1	1	5	3	1	1	6	3	5	6	6	2	5	1	4	6
6/9/21 10:00	164	1	1	0	1	1	1	0	1	1	0	7	6	6	4	6	4	3	2	6	6	6	2	4	5	5	1	7	7	7	7	7	7	7	4	6	5	4	1	5	6	4	6	7	5	6	5	7	7
6/16/21 17:33	165	1	1	1	1	1	0	0	0	1	1	7	2	1	4	7	6	7	1	1	2	2	7	6	1	7	1	7	7	7	6	6	7	5	6	4	6	6	4	7	6					6	7	6	7
7/17/21 18:30	166	1	1	1	0	1	1	0	0	1	1	7	5	5	3	4	3	2	6	5	4	4	2	3	6	5	4	5	5	3	4	1	2	1	1	1	1	2	1	2	1	2	5	2	4	2	3	5	3
6/9/21 12:34	167	1	1	0	1	1	1	1	0	0	1	7	1	3	3	7	4	4	3	4	4	5	4	3	4	5	1	5	4	3	3	2	2	2	1	4	2	3	1	3	3	3	3	3	2	3	1	2	3
8/9/21 23:08	168	1	1	1	1	1	1	0	0	1	0	7	2	1	5	5	5	4	2	1	2	3	5	2	3	5	1	7	7	6	7	5	5	6	5	7	6	3	3	6	7	6	5	5	6	4	6	6	5
6/9/21 20:59	169	1	1	0	1	0	1	0	1	1	1	7	3	6	5	7	2	2	4	6	4	6	4	3	6	4	1	6	3	6	6	2	2	1	1	5	7	7	6	3	3	5	7	6	3	6	2	6	5
6/19/21 23:00	170	1	1	0	1	1	1	0	0	1	1	7	5	7	1	6	1	4	5	6	7	6	1	6	7	5	1	5	7	3	3	1	1	1	1	4	1	1	1	5	2	2	4	2	2	4	6	2	4
6/9/21 14:51	171	1	0	1	1	1	1	1	0	1	0	7	4	5	6	6	6	5	5	6	7	4	5	4	4	3	4	7	6	5	5	6	6	5	6	7	5	5	5	4	5	6	5	4	5	6	6	2	4
8/9/21 17:10	172	1	1	1	1	1	1	0	1	0	0	7	4	2	3	3	4	4	5	2	3	6	5	3	4	4	4	5	5	5	4	3	3	3	2	3	4	5	2	3	2	4	5	4	4	3	5	5	5
6/9/21 12:47	173	1	1	0	1	1	1	0	0	1	1	7	5	4	1	6	5	5	2	2	3	6	6	5	5	3	1	7	7	7	7	6	7	6	5	6	6	7	6	7	7	7	6	6	6	5	5	7	7
6/19/21 18:44	174	1	0	1	1	1	1	1	0	0	1	7	6	6	3	2	3	3	7	7	4	6	2	2	5	4	6	5	5	4	5	1	1	1	1	7	6	6	5	7	4	4	3	2	3	4	3	3	5
6/9/21 13:50	175	1	1	1	1	1	0	1	0	1	0	7	5	5	6	3	2	5	6	5	5	5	4	4	6	5	4	4	4	4	1	5	3	4	4	4	4	4	4	5	3	5	4	2	3	5	6	5	6
8/9/21 16:22	176	1	1	1	1	1	0	0	1	1	0	7	4	3	4	5	2	3	3	5	5	5	4	1	4	4	4	6	6	4	5	3	4	4	3	4	4	4	4	2	3	3	2	2	2	2	4	6	6
6/12/21 17:42	177	1	1	0	1	1	1	0	1	1	0	7	1	4	3	7	5	4	1	1	3	6	3	4	3	3	1	5	5	5	5	6	6	5	5	5	5	2	7	5	5	6	6	3	6	6	1	5	5
6/9/21 16:37	178	1	1	1	1	1	1	0	1	0	0	7	5	6	4	2	3	2	7	5	3	4	2	1	4	3	7	4	4	4	4	7	7	7	7	5	6	7	6	5	3	3	4	4	4	4	5	3	6
6/17/21 6:59	179	1	1	0	1	1	1	0	1	1	0	7	5	6	2	1	1	2	7	2	4	7	4	5	7	4	7	1	6	1	1	3	3	3	2	4	4	1	1	3	1	2	2	1	2	1	4	2	1
6/9/21 17:37	180	1	1	1	1	0	1	1	0	0	1	7	7	4	7	7	1	4	1	4	5	5	4	5	4	4	1	4	5	4	5	5	6	5	6	3	1	5	1	3	4	3	7	6	6	6	7	4	5
7/14/21 6:18	181	1	1	0	0	1	1	1	1	1	0	7	5	2	1	4	2	1	3	6	6	6	1	2	5	3	4	6	7	5	4	2	3	3	2	3	3	3	1	3	4	6	4	7	4	3	5	5	3
7/14/21 7:41	182	1	1	0	0	1	1	1	1	1	0	7	2	6	1	3	4	1	4	3	4	6	1	4	3	4	4	5	5	4	4	5	6	6	6	3	3	3	4	3	3	5	5	5	4	4	4	5	5
8/13/21 12:26	183	1	1	0	0	1	1	1	1	1	0	7	5	5	3	5	3	4	5	5	6	6	2	5	5	5	5	5	5	4	5	5	4	4	3	3	3	2	2	3	1	2	3	5	4	4	3	5	6
6/9/21 13:19	184	1	1	0	1	0	0	1	1	1	1	7	5	6	2	5	1	3	5	7	5	7	2	1	5	1	3	4	4	5	3	2	2	2	1	6	5	4	5	6	6	5	6	5	5	5	2	3	5
8/8/21 12:10	185	1	1	1	1	1	0	0	1	1	0	7	3	5	4	5	2	3	6	3	4	4	5	3	5	5	5	6	6	6	6	2	3	2	1	3	6	6	6	2	3	3	6	4	4	5	4	5	6
6/17/21 23:31	186	1	1	1	0	1	1	0	0	1	1	7	4	6	1	5	4	2	4	4	3	5	3	3	5	4	3	3	2	2	2	5	6	5	5	2	1	2	7	2	3	3	2	3	4	2	1	5	5
8/9/21 17:30	187	1	1	0	0	1	1	1	1	1	0	7	2	5	2	6	4	2	5	7	3	4	2	5	2	5	4	6	6	6	6	5	5	3	2	2	3	1	2	2	4	5	3	5	4	3	6	6	5
6/9/21 11:28	188	1	1	1	0	1	1	1	0	1	0	7	2	2	4	6	4	5	2	2	2	5	4	4	3	3	2	6	6	6	6	4	5	3	3	6	6	5	4	5	5	5	5	5	5	5	5	5	5
7/14/21 12:31	189	1	1	0	0	0	1	1	1	1	1	7	5	7	2	2	5	1	6	6	4	5	1	6	6	2	7	2	2	1	2	1	1	1	1	3	5	5	5	3	1	2	5	1	1	1	1	3	6
7/13/21 22:59	190	1	1	0	1	1	0	1	1	1	0	7	2	1	2	6	1	1	4	5	5	4	2	6	7	1	4	7	7	6	6	4	4	5	3	7	3	1	1	3	3	4	3	5	1	6	4	4	2
6/9/21 11:51	191	1	1	0	1	1	0	1	1	1	0	7	4	6	4	5	5	4	4	5	1	1	3	4	3	6	2	6	6	5	6	6	7	6	6	4	4	4	4	4	4	5	6	6	4	6	6	5	6
6/16/21 14:31	192	1	1	0	0	0	1	1	1	1	1	7	2	5	2	6	4	4	3	2	2	4	4	3	3	4	2	6	5	5	5	5	6	5	6	6	6	4	4	6	6	7	6	7	7	7	6	7	7
6/17/21 15:21	193	1	0	1	0	1	1	1	1	1	0	7	2	2	5	5	5	5	2	5	4	2	5	3	3	6	2	6	6	6	6	4	3	3	4	2	3	3	5	2	4	5	3	5	5	3	4	3	5
6/9/21 13:34	194	1	1	0	0	1	1	1	1	1	0	7	3	5	4	4	2	3	5	3	4	6	3	2	3	4	3	5	4	5	5	4	5	5	5	3	4	3	4	3	4	4	2	3	3	3	3	3	4
6/15/21 21:16	195	1	1	0	1	0	1	0	1	1	1	7	4	7	2	7	4	4	2	2	5	6	4	5	4	2	1	1	7	4	1	3	3	3	3	5	4	2	1	5	5	5	5	5	4	4	5	6	7
6/9/21 12:22	196	1	1	0	0	1	1	0	1	1	1	7	2	2	4	7	5	7	3	4	4	5	7	5	5	6	1	7	6	7	6	1	1	1	1	6	7	4	4	4	4	6	6	7	6	5	7	3	4
6/12/21 16:32	197	1	1	1	1	1	0	1	0	1	0	7	2	6	1	5	6	4	2	1	2	4	2	6	2	5	2	3	4	2	2	5	5	6	5	7	2	1	2	6	6	7	5	4	5	6	2	6	3
8/9/21 15:48	198	1	1	1	1	1	0	0	0	1	1	7	6	6	1	7	1	2	7	4	1	6	3	1	2	7	7	5	7	4	3	5	6	4	3	4	7	4	7	4	2	3	3	6	6	5	6	3	6
7/25/21 23:52	199	1	1	0	1	1	1	0	0	1	1	7	5	6	4	6	4	3	3	5	4	5	3	5	5	4	2	3	3	5	5	2	6	5	5	1	6	2	1	1	4	4	2	2	2	2	1	2	3
7/14/21 6:02	200	1	1	0	0	1	1	1	0	1	1	7	2	5	3	5	2	3	6	6	6	7	2	2	4	5	2	7	7	7	6	6	7	7	5	3	1	3	3	3	3	2	2	3	3	3	4	4	4
7/14/21 8:34	201	1	1	0	0	1	1	1	1	1	0	7	3	1	5	5	4	5	2	4	3	5	5	4	3	5	2	5	5	5	5	4	4	4	3	3	2	1	2	2	5	5	5	5	5	5	6	5	5
7/26/21 6:53	202	1	1	1	0	1	0	1	1	1	0	7	1	1	3	5	4	3	3	2	4	4	3	3	4	4	3	6	5	5	5	2	5	5	5	6	5	1	1	6	4	4	4	4	3	4	5	3	4
7/14/21 16:32	203	1	1	0	1	1	1	1	1	0	0	7	1	3	4	7	4	4	3	2	1	3	4	3	1	6	1	7	5	6	4	5	6	6	6	4	7	7	6	5	6	4	7	5	4	4	6	6	6
6/9/21 11:53	204	1	1	0	1	1	1	0	0	1	1	7	5	6	3	2	1	4	5	5	4	1	4	3	6	4	5	7	5	6	6	4	4	4	4	3	4	5	5	3	4	3	3	3	3	3	5	4	4
8/13/21 10:58	205	1	0	0	1	1	1	0	1	1	1	7	5	6	2	6	5	3	5	6	5	2	2	4	5	6	2	7	7	6	6	6	7	7	7	5	7	6	6	6	3	3	6	6	6	6	2	6	7
6/9/21 10:23	206	1	1	1	1	1	1	1	0	0	1	8	5	4	5	4	2	3	7	5	4	3	1	2	5	5	4	5	3	5	5	1	1	1	1	2	2	2	4	2	1	3	4	4	2	3	5	2	5
6/9/21 11:05	207	1	0	1	1	1	1	1	1	1	0	8	3	1	4	7	5	5	1	1	2	3	6	4	2	5	2	7	6	7	7	5	5	5	5	6	5	5	4	6	6	7	5	5	5	5	5	5	5
6/9/21 10:27	208	1	1	0	1	1	1	1	1	0	1	8	5	4	4	6	4	2	4	5	3	4	2	2	4	3	1	4	3	4	4	3	5	3	3	3	5	5	5	3	4	3	5	4	3	5	5	3	4
6/10/21 5:11	209	1	1	1	1	1	1	1	0	1	0	8	2	5	4	6	5	3	4	5	3	4	2	5	5	5	1	3	4	1	3	1	1	1	1	5	5	5	1	5	5	5	5	3	3	4	2	3	5
8/10/21 16:25	210	1	1	1	0	1	1	0	1	1	1	8	1	7	1	5	2	2	4	4	4	6	3	3	6	5	3	5	5	4	3	1	1	1	1	3	1	1	1	5	1	1	3	2	3	4	6	7	5
6/10/21 14:33	211	1	1	1	0	1	1	1	1	1	0	8	3	6	5	5	3	3	3	5	3	5	3	3	6	4	3	5	3	5	5	3	4	3	2	3	3	1	2	4	3	4	4	4	5	4	3	2	5
6/9/21 13:40	212	1	1	0	1	1	1	1	1	1	0	8	4	4	4	5	5	4	4	4	3	3	5	3	3	5	3	6	6	5	5	3	3	4	4	5	6	4	5	5	4	4	4	5	4	5	5	6	6
6/11/21 7:16	213	1	1	1	1	1	0	1	1	1	0	8	1	7	1	4	3	1	6	3	3	6	1	4	3	4	4	1	2	3	3	4	5	5	5	7	7	4	4	7	3	5	7	7	7	7	2	7	7
6/9/21 10:09	214	1	1	1	1	1	1	0	0	1	1	8	3	3	4	4	3	4	4	5	3	5	5	3	5	4	3	3	3	3	3	2	1	1	1	2	1	1	1	1	3	3	3	2	2	2	3	4	4
6/9/21 10:04	215	1	1	1	1	1	1	1	0	1	0	8	5	3	3	4	4	5	2	4	2	3	4	3	4	3	2	5	6	6	6	4	3	3	3	6	5	4	5	5	3	3	3	4	3	3	2	3	3
6/17/21 15:13	216	1	1	1	1	1	1	0	1	0	1	8	2	3	2	6	4	5	4	4	4	4	5	4	2	5	2	7	6	7	7	5	6	5	5	5	7	6	5	4	6	5	6	6	5	6	5	7	6
6/9/21 14:04	217	1	1	1	1	1	1	0	0	1	1	8	3	6	4	2	1	1	7	5	5	2	1	3	6	3	7	5	4	6	6	2	3	1	1	1	6	4	3	1	1	2	7	2	1	7	5	4	6
6/16/21 16:16	218	1	1	1	1	0	1	0	1	1	1	8	3	6	2	7	5	4	7	4	1	4	4	1	6	4	2	7	4	5	6	7	7	7	7	1	4	1	1	1	3	5	7	7	7	7	6	6	7
7/14/21 5:58	219	1	1	0	1	1	1	1	1	1	0	8	6	2	2	6	4	5	3	6	2	5	5	1	4	5	2	6	7	6	6	3	3	3	2	6	6	7	4	6	6	5	2	5	5	3	4	6	6
6/10/21 1:32	220	1	0	1	1	1	1	1	1	1	0	8	3	2	2	2	5	6	2	2	2	5	6	4	2	5	1	7	6	6	6	5	5	5	5	6	6	6	5	6	6	6	6	6	6	6	6	6	6
7/14/21 7:19	221	1	1	1	1	1	1	1	1	0	0	8	5	7	3	6	1	2	7	1	1	4	1	2	4	5	6	4	4	2	4	1	1	1	2	6	1	1	1	7	3	6	6	3	2	2	4	3	5
6/17/21 22:26	222	1	1	0	0	1	1	1	1	1	1	8	6	6	5	4	1	2	7	7	5	3	1	5	6	3	4	5	3	6	6	2	7	4	1	2	3	1	4	2	1	2	3	2	1	2	5	2	6
7/14/21 10:31	223	1	1	1	1	1	1	1	0	1	0	8	1	1	4	7	4	4	3	1	4	4	4	7	3	4	1	5	5	5	4	4	5	4	5	5	4	3	3	5	5	4	5	5	5	5	5	5	5
7/14/21 11:44	224	1	1	0	1	1	1	1	0	1	1	8	2	3	4	5	3	4	4	5	5	6	5	5	5	5	2	4	4	4	5	5	5	4	5	6	6	2	3	4	4	3	3	5	5	5	4	5	5
7/15/21 2:04	225	1	1	1	1	1	1	0	0	1	1	8	3	2	6	5	5	5	3	3	3	5	5	5	3	5	2	5	6	6	5	3	5	3	4	5	5	5	6	5	6	5	5	5	6	6	5	5	6
7/14/21 10:50	226	1	1	0	0	1	1	1	1	1	1	8	5	6	1	7	1	4	5	2	5	7	4	7	7	2	2	6	6	6	6	5	1	1	1	3	7	7	7	5	4	5	6	4	3	5	6	7	5
6/17/21 16:58	227	1	1	0	1	1	1	1	0	1	1	8	5	4	3	5	3	4	4	5	4	4	4	4	5	3	2	5	4	3	4	4	3	3	3	3	6	5	5	2	2	3	3	4	3	3	3	3	6
7/25/21 14:31	228	1	1	0	1	1	0	1	1	1	1	8	5	6	5	4	3	4	6	4	3	5	2	5	4	5	5	5	5	6	4	2	3	3	1	4	5	4	7	4	3	3	6	4	5	5	3	4	3
6/16/21 3:34	229	1	1	0	1	1	0	1	1	1	1	8	2	3	5	7	1	3	2	2	6	5	5	7	7	6	1	3	3	5	2	1	1	1	1	2	1	1	1	2	2	1	1	1	1	1	1	2	5
8/13/21 13:12	230	1	1	0	1	1	1	1	1	1	0	8	5	5	1	3	5	3	6	5	3	7	2	2	6	3	5	6	6	6	6	3	5	3	2	3	5	5	1	3	3	2	2	2	2	2	2	5	6
7/13/21 23:50	231	1	1	0	1	1	0	1	1	1	1	8	4	7	1	4	2	2	5	6	6	6	2	5	5	3	3	2	4	3	4	2	2	1	1	4	6	2	1	4	3	4	4	5	3	4	3	6	6
8/14/21 16:25	232	1	1	0	1	1	0	1	1	1	1	8	4	6	1	5	1	1	7	5	5	5	1	2	7	4	3	3	3	5	3	1	1	1	1	3	5	2	4	3	1	4	7	5	2	3	3	7	4
8/11/21 10:07	233	1	1	0	1	1	1	1	1	1	0	8	2	1	4	5	3	4	3	3	4	4	4	3	4	4	2	6	6	6	6	4	5	4	5	4	4	4	4	5	5	5	5	5	5	5	5	6	6
7/25/21 13:22	234	1	1	1	1	1	0	1	1	1	0	8	3	4	1	5	2	3	5	4	6	7	1	4	4	3	5	5	6	5	6	1	1	1	1	3	6	5	2	1	3	5	5	4	4	5	5	5	5
8/13/21 14:34	235	1	1	1	1	1	1	0	1	1	0	8	2	4	4	7	5	5	2	1	2	3	3	4	2	5	1	3	4	4	4	2	1	2	2	4	3	4	6	4	3	6	2	4	6	6	7	5	6
6/18/21 18:13	236	1	1	0	1	1	1	1	0	1	1	8	7	4	4	7	1	4	4	1	7	7	4	4	7	2	1	4	7	7	5	1	1	1	1	5	3	5	1	3	3	3	1	1	1	2	1	2	1
7/25/21 14:43	237	1	1	0	1	1	1	1	1	1	0	8	2	7	2	4	1	1	4	4	3	5	2	5	4	5	4	5	5	6	5	5	7	6	6	5	4	2	1	3	5	2	2	3	2	2	5	5	6
6/9/21 9:59	238	1	1	0	1	1	1	1	1	1	0	8	3	3	5	5	5	4	3	3	4	3	4	3	3	5	2	5	5	4	4	3	5	3	3	5	5	3	6	5	5	4	5	5	3	5	5	6	6
8/13/21 13:11	239	1	1	0	1	1	1	1	1	1	0	8	3	4	3	5	5	2	4	5	3	5	2	5	3	4	1	5	6	3	3	2	2	1	1	6	5	1	4	6	4	5	2	3	4	2	5	3	4
6/17/21 23:39	240	1	1	0	1	1	0	1	1	1	1	8	6	6	4	3	4	2	6	5	5	6	2	6	4	4	6	4	3	3	5	2	3	3	2	2	2	1	2	1	1	2	2	2	3	3	4	2	4
7/14/21 5:50	241	1	1	1	1	1	1	0	0	1	1	8	5	2	1	5	6	6	2	2	2	6	5	3	2	5	3	6	6	7	6	4	4	3	3	5	5	5	5	6	5	4	5	4	4	3	4	4	3
8/9/21 16:33	242	1	1	0	1	1	1	1	1	1	0	8	2	2	1	5	2	2	4	4	2	5	2	2	3	5	3	6	7	5	5	1	1	1	1	5	1	1	3	5	6	5	2	3	4	4	3	3	6
6/9/21 11:25	243	1	1	0	1	1	0	1	1	1	1	8	7	7	1	2	3	1	4	7	4	7	1	7	7	1	6	4	5	5	5	1	1	1	1	3	2	1	1	3	1	3	2	2	2	2	3	2	3
6/16/21 15:44	244	1	1	0	1	1	1	1	1	1	0	8	7	3	2	7	4	4	2	7	2	5	4	1	5	4	2	2	2	2	2	1	1	3	4	1	7	1	7	5	1	2	1	2	4	4	1	5	6
8/9/21 19:04	245	1	1	0	1	1	1	1	1	1	0	8	5	6	3	4	1	2	4	5	4	6	1	1	6	4	5	6	6	3	5	2	2	2	1	4	5	5	3	4	2	3	4	3	3	4	5	4	3
7/14/21 3:08	246	1	1	0	1	1	1	1	1	1	0	8	4	3	5	7	4	5	3	4	3	3	6	3	3	5	3	6	6	6	6	4	4	2	2	1	4	4	6	1	4	5	5	6	5	4	4	6	4
8/9/21 16:46	247	1	1	0	1	1	1	1	1	1	0	8	2	4	3	6	5	5	3	4	2	3	4	2	3	5	1	7	7	6	6	4	6	4	5	6	6	3	4	6	6	6	7	6	6	5	5	6	7
6/9/21 10:11	248	1	1	0	1	1	0	1	1	1	1	8	4	6	4	4	5	3	5	6	3	5	3	5	2	5	5	6	2	4	3	5	3	2	2	2	1	2	2	2	2	2	2	2	2	2	2	1	5
7/14/21 18:28	249	1	1	0	1	1	1	0	1	1	1	8	3	3	4	6	3	4	3	2	4	5	4	4	7	4	1	6	4	5	5	3	2	2	2	3	1	1	4	3	5	5	5	5	3	4	7	3	3
6/16/21 14:17	250	1	1	0	1	1	1	1	0	1	1	8	1	4	6	5	5	2	7	2	3	7	3	4	6	5	2	6	6	7	6	6	7	6	5	6	7	3	3	6	5	4	5	6	5	5	6	6	6
6/17/21 16:20	251	1	1	0	1	1	1	1	0	1	1	8	6	6	2	3	2	2	6	5	5	5	2	4	5	2	6	5	5	5	5	1	1	1	1	3	4	1	3	5	2	1	1	3	2	5	2	2	4
8/9/21 15:43	252	1	1	1	1	0	1	1	1	1	0	8	5	6	5	7	3	5	1	5	5	5	4	5	5	5	1	5	4	5	5	5	6	6	6	3	2	2	2	3	3	6	5	5	5	6	6	6	7
8/13/21 13:08	253	1	1	1	1	1	0	1	0	1	1	8	5	7	5	3	2	1	4	7	7	7	2	5	6	4	4	3	4	2	3	2	4	4	4	3	1	4	2	5	1	2	3	3	4	2	5	1	6
7/14/21 4:14	254	1	1	0	1	1	1	1	1	1	1	9	5	6	1	1	1	1	6	6	5	5	2	2	6	2	2	4	3	4	3	2	2	2	1	4	4	5	2	4	3	4	3	3	2	2	3	4	4
6/9/21 11:45	255	1	1	0	1	1	1	1	1	1	1	9	2	7	4	5	2	1	7	3	5	5	1	4	5	3	5	3	1	1	1	1	1	1	1	3	6	5	2	2	2	1	1	1	1	3	6	5	7
6/21/21 22:04	256	1	1	0	1	1	1	1	1	1	1	9	6	5	4	7	5	2	3	5	4	3	5	2	4	5	3	6	5	5	5	4	4	4	4	2	4	3	3	2	2	4	6	6	5	5	6	4	6
6/9/21 14:35	257	1	1	1	1	1	1	1	0	1	1	9	6	5	3	4	1	2	6	5	3	4	4	3	6	3	4	5	6	5	6	3	3	4	4	5	2	1	1	5	5	6	5	6	6	6	4	4	6
6/9/21 11:10	258	1	1	0	1	1	1	1	1	1	1	9	5	2	4	7	1	3	4	6	7	7	5	6	6	5	1	5	5	6	6	2	5	2	1	4	2	6	6	2	2	5	2	3	4	3	6	5	5
6/17/21 15:11	259	1	1	1	1	1	1	0	1	1	1	9	2	1	3	6	4	5	3	5	4	3	5	3	2	6	1	6	7	7	7	6	7	6	6	5	5	4	4	5	6	6	7	5	6	5	7	4	6
7/25/21 18:15	260	1	1	0	1	1	1	1	1	1	1	9	2	6	2	7	2	2	6	3	5	6	4	6	3	3	1	1	1	1	1	6	7	6	6	6	7	6	6	7	7	6	7	7	6	7	6	7	7
8/9/21 15:49	261	1	1	1	1	1	1	1	1	1	0	9	4	5	6	7	2	5	3	6	7	6	4	7	7	5	1	6	5	5	6	4	4	4	3	5	4	4	4	3	2	2	6	6	4	6	2	5	6
6/9/21 14:13	262	1	1	0	1	1	1	1	1	1	1	9	5	6	3	4	3	3	5	4	3	3	3	5	5	5	4	4	4	4	4	2	2	2	1	3	5	5	5	2	3	4	5	5	4	5	5	6	5
6/23/21 19:11	263	1	1	0	1	1	1	1	1	1	1	9	4	3	1	5	3	3	4	6	7	7	1	5	5	3	2	3	1	3	1	1	1	1	1	1	1	1	3	1	1	1	1	1	1	1	1	4	3
7/14/21 11:29	264	1	1	0	1	1	1	1	1	1	1	9	7	7	4	7	1	1	4	7	7	3	1	1	7	2	4	5	5	3	5	1	1	1	4	3	5	5	5	3	4	6	5	6	5	3	7	3	7
7/13/21 22:56	265	1	1	0	1	1	1	1	1	1	1	9	2	2	3	6	4	5	2	3	4	2	4	2	2	5	1	4	3	2	3	6	7	6	6	6	5	6	3	5	5	4	6	6	5	5	5	7	6
6/17/21 16:19	266	1	1	0	1	1	1	1	1	1	1	9	6	6	2	4	2	2	6	5	5	6	2	3	6	3	6	5	6	3	4	2	2	1	2	2	5	5	6	2	5	3	4	5	2	4	5	2	5
6/17/21 18:00	267	1	1	0	1	1	1	1	1	1	1	9	3	3	5	6	3	5	2	3	3	3	5	4	3	5	2	6	5	6	6	5	5	5	5	5	5	6	4	5	5	5	5	5	5	5	6	6	6
7/14/21 4:37	268	1	1	0	1	1	1	1	1	1	1	9	5	5	2	5	4	5	4	5	6	5	4	5	5	4	3	4	5	4	5	5	3	4	3	3	5	4	4	4	4	5	5	4	5	3	4	4	6
6/16/21 15:52	269	1	1	0	1	1	1	1	1	1	1	9	4	6	1	4	1	3	1	1	6	6	4	6	7	1	1	7	7	7	7	4	5	4	3	5	6	2	1	5	4	2	5	5	2	5	5	6	6
8/14/21 8:33	270	1	1	0	1	1	1	1	1	1	1	9	5	6	3	2	2	2	6	6	3	3	4	6	4	5	6	5	6	5	3	2	2	2	2	3	5	2	7	3	3	2	5		4	4	4	5	6
6/17/21 15:17	271	1	1	0	1	1	1	1	1	1	1	9	5	6	7	7	2	2	3	4	3	6	1	3	5	4	2	5	6	3	5	1	1	1	2	2	6	5	3	2	3	3	5	5	3	1	5	3	4
8/11/21 11:00	272	1	1	0	1	1	1	1	1	1	1	9	5	3	2	6	4	3	3	5	3	3	3	4	3	5	1	6	6	6	6	5	5	5	5	5	5	5	5	5	4	3	5	5	4	5	5	6	6
8/13/21 14:44	273	1	1	0	1	1	1	1	1	1	1	9	5	2	4	5	1	6	5	7	7	5	7	7	7	3	3	1	6	1	1	1	1	2	1	1	4	5	3	1	1	6	5	4	5	3	6	2	6
6/9/21 10:19	274	1	1	0	1	1	1	1	1	1	1	9	2	2	3	6	3	5	3	5	5	2	4	1	4	5	2	6	5	5	5	4	6	5	5	5	6	5	4	6	3	5	3	4	4	3	4	3	6
6/21/21 1:50	275	1	1	0	1	1	1	1	1	1	1	9	5	5	2	5	4	2	3	5	4	6	2	2	7	4	2	4	3	3	3	2	2	2	2	4	4	4	4	4	5	4	4	4	4	4	5	4	4
6/16/21 15:54	276	1	1	1	1	1	1	1	0	1	1	9	6	6	1	6	4	2	6	6	5	7	5	4	6	5	3	4	2	4	4	2	2	2	2	3	6	6	2	2	2	4	3	4	4	4	5	4	4
6/15/21 21:20	277	1	1	1	1	1	1	1	1	1	0	9	6	5	6	5	4	3	4	5	6	6	3	3	5	5	4	6	5	4	4	5	5	5	4	3	2	3	1	3	3	6	5	5	5	5	5	6	6
6/16/21 14:17	278	1	1	1	1	1	1	1	0	1	1	9	7	7	1	4	1	4	7	7	7	7	4	1	4	7	7	6	7	7	7	1	1	1	1	4	1	1	1	4	1	4	4	3	2	1	5	4	4
7/14/21 6:30	279	1	1	0	1	1	1	1	1	1	1	9	4	5	2	7	3	2	3	4	2	5	3	4	2	6	1	7	7	6	6	5	6	3	4	5	5	6	4	5	6	3	3	5	5	5	5	5	5
6/16/21 1:48	280	1	1	1	1	1	1	1	1	1	0	9	4	6	1	2	1	1	7	6	4	6	1	1	4	2	7	5	3	4	4	1	2	1	1	1	4	3	1	1	2	1	2	2	3	2	4	3	6
8/14/21 7:55	281	1	0	1	1	1	1	1	1	1	1	9	1	1	5	7	7	6	1	1	2	1	6	4	2	7	1	7	7	7	7	2	2	2	2	6	7	4	4	6	6	6	6	7	5	6	4	7	7
6/16/21 9:36	282	1	1	0	1	1	1	1	1	1	1	9	5	5	3	6	3	3	6	3	1	4	5	5	3	5	2	5	3	4	5	2	5	1	3	3	6	7	6	2	2	4	6	6	3	6	5	2	5
6/9/21 10:44	283	1	1	1	1	1	1	1	1	0	1	9	5	6	3	4	2	2	6	6	6	5	3	3	3	5	5	2	2	3	3	2	3	2	3	5	5	3	3	5	4	2	5	3	2	2	3	3	5
8/9/21 16:02	284	1	1	0	1	1	1	1	1	1	1	9	1	3	4	7	7	5	2	1	1	3	5	4	2	7	1	6	7	5	6	5	6	5	5	6	5	5	4	5	6	7	7	7	7	7	7	6	5
6/17/21 16:06	285	1	1	0	1	1	1	1	1	1	1	9	1	6	3	5	4	2	5	2	4	5	3	4	5	5	4	5	5	4	4	3	3	3	2	4	5	5	4	4	4	3	2	4	2	4	3	3	4
6/11/21 0:30	286	1	1	1	1	1	1	1	1	1	1	10	5	3	2	6	6	4	5	6	2	5	6	6	3	5	3	6	5	5	5	4	4	4	5	5	5	3	3	5	6	6	5	6	6	5	6	5	6
7/14/21 0:11	287	1	1	1	1	1	1	1	1	1	1	10	5	3	3	4	3	3	5	3	6	6	3	4	6	4	4	3	2	3	3	1	1	1	1	3	2	2	5	2	3	4	5	5	3	3	5	3	3
6/16/21 15:56	288	1	1	1	1	1	1	1	1	1	1	10	5	2	6	5	4	5	2	3	6	7	4	5	7	3	1	5	6	4	3	1	1	2	1	3	1	1	3	4	2	3	5	4	3	3	4	6	4
6/17/21 18:57	289	1	1	1	1	1	1	1	1	1	1	10	4	5	5	5	5	3	5	5	3	3	3	4	3	5	4	6	6	6	6	2	2	2	2	4	4	5	6	4	5	6	6	6	6	5	4	6	5
8/7/21 20:35	290												6	7	2	2	1	1	7	6	7	6	1	2	7	4	7	1	1	1	1	1	4	3	3	3	4	4	1	4	1	1	1	1	1	1	1	2	4
8/7/21 22:27	291												4	3	4	4	4	5	3	7	1	3	5	5	7	5	1	6	7	5	5	1	4	1	4	1	1	1	1	3	3	1	7	6	5	5	3	5	6
8/7/21 22:13	292												7	6	4	2	1	1	7	6	5	5	1	1	6	4	6	5	5	5	5	1	1	1	2	4		1	1	2	1	5	5	3	5	7	1	3	2
8/7/21 22:15	293												4	4	4	3	3	4	5	4	4	5	4	3	4	3	4	4	4	4	4	4	5	5	5	4	4	4	4	3	4	5	2	4	4	3	3	5	6
8/7/21 21:14	294												2	3	4	6	4	5	3	4	4	5	4	5	4	4	3	6	6	6	7	4	5	4	4	6	6	4	4	5	5	6	5	5	6	5	4	5	6
8/7/21 21:41	295												3	2	4	6	3	4	4	5	5	5	4	5	4	3	3	1	1	1	1	4	4	4	3	5	1	1	1	5	4	5	5	5	5	5	5	5	6
8/7/21 21:57	296												5	7	5	2	4	3	6	5	4	4	2	4	4	4	6	4	4	5	5	2	2	1	2	5	4	4	3	4	2	2	6	5	4	4	2	4	6
8/7/21 17:04	297												2	5	2	7	1	2	6	5	5	7	4	5	5	4	1	6	7	3	3	1	5	1	3	5	5	4	4	3	2	2	4	7	2	2	7	3	3
8/7/21 21:55	298												1	5	4	7	4	3	3	3	2	5	2	2	1	3	1	1	4	3	2	7	7	7	7	6	7	6	4	6	7	5	7	7	4	7	5	7	6
8/7/21 20:44	299												3	2	4	5	4	4	4	5	6	7	4	5	4	5	3	6	5	6	5	2	3	3	3	4	4	4	4	5	4	5	5	5	5	5	5	7	6
8/8/21 8:38	300												6	7	3	5	4	3	4	6	3	7	2	4	4	3	4	2	1	2	1	3	4	3	5	6	4	4	4	6	5	5	5	5	4	6	4	5	5
8/8/21 11:04	301												4	4	3	5	5	4	4	3	2	4	3	3	4	4	4	5	5	5	5	5	5	4	4	4	4	4	3	4	4	4	4	4	4	4	3	4	6
8/9/21 8:14	302												5	6	2	1	2	1	7	4	4	6	2	3	6	2	7	1	4	1	1	1	1	1	1	1	1	2	2	1	1	1	1	1	1	1	2	1	4
8/9/21 8:44	303												2	2	2	6	2	4	1	2	2	5	3	2	3	6	2	5	3	3	6	5	7	5	6	5	6	5	4	2	2	6	4	3	5	6	2	2	6
8/9/21 9:28	304												3	5	4	3	1	3	6	2	6	5	2	1	6	4	6	5	3	5	5	3	6	3	3	4	4	4	4	5	4	3	3	2	3	4	3	5	6
8/9/21 10:54	305												3	4	3	3	4	2	7	3	3	5	1	2	5	4	5	3	4	4	5	2	5	4	5	3	5	2	1	3	4	3	5	4	3	6	2	3	5
8/9/21 11:58	306												2	3	3	6	5	3	3	2	1	2	4	3	2	6	2	6	6	7	7	6	7	6	6	5	6	5	6	2	3	6	5	6	5	6	4	6	5
8/9/21 12:07	307												7	7	1	1	1	1	7	7	7	7	1	1	7	1	7	1	4	1	1	1	1	1	1	1	4	1	1	1	1	1	4	1	4	4	1	1	4
8/9/21 12:08	308												3	2	2	3	5	6	5	3	3	3	6	4	1	5	2	6	7	6	6	6	6	5	6	6	6	4	5	6	6	6	6	6	7	6	6	5	6
8/9/21 12:21	309												2	2	4	5	4	4	2	3	3	4	5	4	3	5	2	4	4	4	5	5	6	5	4	5	5	3	3	5	5	5	5	4	5	5	5	5	6
8/9/21 12:33	310												3	6	3	3	3	1	6	2	5	7	1	4	7	5	3	2	1	2	1	1	2	3	2	2	1	4	1	2	1	4	3	3	2	2	1	4	3
8/9/21 12:47	311												2	3	5	3	3	4	4	3	2	5	4	2	4	4	5	6	5	5	5	4	6	4	4	5	5	4	4	5	4	5	4	3	4	5	4	4	6
8/9/21 13:03	312												1	1	5	7	1	6	2	1	6	4	6	7	1	7	1	7	7	7	7	4	6	6	6	6	7	6	4	6	7	7	7	7	6	7	4	7	7
8/9/21 13:23	313												5	2	2	4	1	6	2	4	2	6	6	3	4	3	3	7	7	7	7	3	4	3	4	7	6	5	4	7	6	6	3	6	7	3	4	6	7
8/9/21 12:46	314												1	3	1	7	1	1	1	1	1	6	1	1	7	2	1	7	7	7	7	1	1	1	1	4	1	7	4	4	7	4	1	4	1	1	1	5	5
8/9/21 12:23	315												3	4	5	4	2	1	6	2	3	5	1	1	6	4	3	4	4	4	4	3	3	2	3	6	5	4	4	5	5	6	6	5	5	5	4	4	5
8/9/21 12:40	316												2	6	5	5	4	3	5	2	3	2	4	4	3	5	4	6	4	6	6	4	7	6	7	5	7	5	6	4	5	5	7	7	5	6	4	7	6
8/9/21 12:16	317												5	6	4	5	4	3	4	5	2	4	7	2	1	6	1	5	5	5	6	5	4	2	4	4	7	6	5	4	4	4	5	6	5	5	3	5	5
8/9/21 12:07	318												4	1	4	7	4	4	4	1	4	4	4	1	4	4	1	7	7	7	7	7	6	6	6	7	7	7	7	7	7	7	7	7	7	7	4	6	6
8/9/21 12:06	319												6	7	1	2	2	3	6	6	4	6	3	3	4	3	6	3	3	4	3	1	1	1	1	1	3	2	1	2	1	3	3	3	1	3	4	3	4
8/9/21 12:00	320												5	2	3	5	6	6	1	1	1	2	5	3	4	5	6	7	6	5	5	6	5	4	3	5	4	5	4	5	5	6	4	5	6	5	6	7	6
8/9/21 12:08	321												2	2	3	5	7	6	3	5	5	2	6	3	1	5	1	6	5	6	6	5	6	6	7	7	6	6	5	6	6	6	6	5	6	6	5	6	5
8/9/21 11:48	322												7	7	3	7	1	2	4	7	6	6	2	2	7	4	1	4	1	4	3	2	3	2	2	3	3	3	2	3	2	2	2	2	2	2	4	2	3
8/9/21 11:29	323												1	6	2	6	1	1	6	1	6	7	1	6	4	2	1	5	5	5	6	3	4	3	4	7	4	4	4	7	6	7	5	6	6	7	4	3	7
8/9/21 9:59	324												2	2	4	6	5	5	2	3	1	2	6	6	2	4	2	6	6	6	6	3	3	1	2	5	5	3	2	6	4	4	4	5	5	5	5	1	6
8/9/21 10:40	325												3	1	7	6	6	7	1	1	2	1	7	6	2	7	1	6	6	7	7	5	6	6	6	7	6	6	7	7	5	2	2	6	6	6	5	6	5
8/9/21 9:49	326												4	3	5	5	4	4	4	5	6	5	4	3	6	4	3	4	3	5	5	4	4	3	2	6	3	2	1	6	4	4	2	3	2	4	4	4	7
8/9/21 9:25	327												4	7	4	4	1	1	5	4	2	4	1	4	4	2	4	5	3	4	4	4	7	6	5	5	6	5	4	5	3	3	1	4	4	1	5	4	5
8/9/21 7:40	328												2	2	4	6	6	6	2	1	2	2	5	6	3	6	3	6	6	7	6	6	7	7	6	7	6	4	5	7	7	6	7	6	6	7	6	6	7
8/9/21 7:49	329												1	1	5	6	7	6	1	2	1	3	5	5	1	6	1	7	6	7	6	6	7	6	6	7	6	7	6	6	6	7	6	6	7	7	6	7	6
8/9/21 7:15	330												4	6	4	5	2	3	4	3	6	6	2	5	6	2	2	5	6	5	6	5	6	6	6	6	5	4	4	6	5	5	6	6	6	6	2	5	6
8/9/21 7:22	331												5	2	4	6	2	6	2	5	5	5	6	4	5	3	2	6	5	6	6	4	5	5	3	5	6	5	4	5	6	6	6	5	5	6	6	6	6
8/9/21 5:15	332												3	1	5	7	7	7	1	1	1	2	7	4	1	7	1	7	7	7	7	7	7	7	7	7	7	7	7	7	7	7	7	7	7	7	7	7	7
8/8/21 15:17	333												2	4	5	4	5	3	5	3	3	5	4	3	3	5	4	5	5	5	6	3	4	4	6	5	6	3	4	5	5	4	6	6	6	6	4	5	6
8/8/21 12:06	334												1	5	4	7	5	5	5	6	3	5	4	1	3	5	1	7	6	7	6	5	3	3	2	5	2	1	2	3	6	7	7	7	5	5	4	6	7
8/8/21 11:09	335												3	3	5	6	3	5	3	6	5	5	4	3	3	5	3	5	6	5	6	7	5	5	6	7	7	7	5	6	6	7	5	6	5	7	7	5	6
8/8/21 13:01	336												2	2	6	6	5	5	2	2	3	5	5	2	3	5	1	7	6	6	5	5	5	5	4	5	6	4	4	4	5	6	6	6	6	6	7	7	6
8/8/21 10:35	337												3	2	6	5	4	5	3	3	5	4	5	3	3	5	3	5	5	6	6	6	7	7	6	6	6	6	6	6	6	6	6	6	6	6	4	5	6
8/8/21 9:52	338												1	2	3	5	6	6	1	3	5	1	6	6	6	7	2	1	1	4	1	2	2	2	5	5	6	7	1	5	6	6	6	6	6	6	6	6	6
8/8/21 9:33	339												5	6	4	4	3	2	4	5	4	2	2	2	4	4	4	4	3	3	3	2	6	2	5	3	3	5	6	3	3	2	6	2	1	5	4	5	2
[truncated: 39 more columns]
